# Supplementary material for: A Pencil-Lead Immunosensor for the Rapid Electrochemical Measurement of Anti-Diphtheria Toxin Antibodies
Source: Biosensors (Basel). 2021 Nov 30;11(12):489. doi: 10.3390/bios11120489 (PMC8699316; doi:10.3390/bios11120489)
Supplement: Supplementary file 1 [file biosensors-11-00489-s001.zip]

Archive with 1 entries (1 files):
- biosensors-1465982-SI.pdf
